# Supplementary material for: MARINE-EXPRESS: taking advantage of high throughput cloning and expression strategies for the post-genomic analysis of marine organisms
Source: Microb Cell Fact. 2010 Jun 14;9:45. doi: 10.1186/1475-2859-9-45 (PMC2897777; doi:10.1186/1475-2859-9-45)
Supplement: Additional file 1 — Table S1. Summary of all 192 targets, listing the partners providing the targets, the organism of gene origin, the accession number (where known), the primers used for amplification and eventually the follow-up experiments that have been performed. [file 1475-2859-9-45-S1.XLS]

## Sheet: marine Express
		CCMAR,Faro
		SZ, Naples
		IFREMER, Brest
		IFREMER, Brest
		IFREMER, Brest
		IFREMER, Brest
		ARAGO, Banyuls
		SBR, Roscoff
Gene name	Gene function	Target number	Organism	ACCESSION NUMBER	Cloning strategy	Forward primer	Reverse primer	Cloning vectors	Expression strain used	Purification	Application	Reference
F-ASPIP	Hypothetical protein	1	Sparus aurata	A1XIL8	BamH1/EcoRI	GGGGGGGGATCCCAGAGCTCTGAGCCCATGTTTCA	CCCCCCGAATTCTTACAGACCTGCACAGCGGCCATTC	pFO4, pGEX	BL21	Scale up, CGE , Refolding, FPLC	Antisera production, fluorimetry, bioassay to establish function	in preparation
F-23-B2	Hypothetical protein	2	Sparus aurata	D0VB97	BamH1/EcoRI	GGGGGGGGATCCAATAATCAAAAGCAGCAAAAGCCAAC	CCCCCCGAATTCTTAGAGAGGTGGCCTTTTCATTTCCTC	pFO4, pGEX	BL21	Soluble in pFO4	Standby
F-BRED2	Hypothetical protein	3	Sparus aurata	D0VB93	BamH1/EcoRI	GGGGGGGGATCCGAAAGCGACCAGCTGGCCATCG	CCCCCCGAATTCTTAGTTGTAGCCCAAGCACGGGCAT	pFO4, pGEX	BL21	Small scale, Affinity purification	Standby
F-DAX1	Nuclear receptor superfamily	4	Dicentrarchus labrax	Q59AE8	BamH1/EcoRI	GGGGGGGGATCCGGTATCCTCCGCTTCCCACAGG	CCCCCCGAATTCTTAGTGGATCAGCCTGACGTGCTCG	pFO4, pGEX	BL21	Soluble in pFO4
F-26-E7	Hypothetical protein	5	Sparus aurata	D0VB98	BamH1/EcoRI	GGGGGGGGATCCTTGTGCCCCAGCGTCTTCCAGC	CCCCCCGAATTCTTATGTGATGGCCAGGGTTGAGGTTA	pFO4, pGEX	BL21	Inclusion Bodies, Standby	Standby
F-Osteonectin	Extracellular matrix protein	6	Sparus aurata	Q2A083	BamH1/EcoRI	GGGGGGGGATCCGCTCCTACTGAGGAGGAGGTCA	CCCCCCGAATTCTTAGATGATGAGGTCGTTGTCCACGT	pFO4, pGEX	BL21	Scale up, CGE , Refolding, FPLC	Antisera production, fluorimetry, bioassay to establish function	in preparation
F-parvalbumin	Putative calcium binding protein	7	Sparus aurata	D0VB96	BamH1/EcoRI	GGGGGGGGATCCCCCTTCGCTGGACTGACAGATG	CCCCCCGAATTCTTACACTTTAACCATGGCAGCGAACTC	pFO4, pGEX	BL21	Soluble in pGEX, Standby	Standby
F-CYP27A	Putative cytochrome P450 enzyme	8	Sparus aurata	NA	BamH1/EcoRI	GGGGGGGGATCCGGCTCCCCGGTTGCCTCAGC	CCCCCCGAATTCTTAGGCTCTGGACAGGAAGCGCAG	pFO4, pGEX	BL21	no expression
F-AR	Androgen receptor - nuclear receptor subfamily 3	9	Sparus aurata	NA	BamH1/EcoRI	GGGGGGGGATCCGCGCAAAACAATGAAGAAAGTCCG	CCCCCCGAATTCTTACTCGTGAAACAAGATTGGTTTAGCC	pFO4, pGEX	BL21	no expression
F-PTHrP-A	Calcitropic hormone	10	Sparus aurata	Q9I8U2	BamH1/EcoRI	GGGGGGGGATCCAAACCAGTTGATGCACTTGGTAGC	CCCCCCGAATTCTTATTGTTCCTTTGTTGTAACAGACCGT	pFO4, pGEX	BL21	no expression
F-S100	Hypothetical protein	11	Sparus aurata	D0VB94	BamH1/EcoRI	GGGGGGGGATCCTCGGAGTTGGAAATTTGCATGGAG	CCCCCCGAATTCTTACTTCTTGCAATGCTTTTGCTGGAG	pFO4, pGEX	BL21	Small-scale production, affinity purification	Bioassay, protein:protein interactions
F-SOX9.1	Putative transcription factor	12	Sparus aurata	NA	BamH1/EcoRI	GGGGGGGGATCCAATCTCCTCGACCCTTACCTGAAG	CCCCCCGAATTCTTATGGCGGGGTGAGCTGGGTGTA	pFO4, pGEX	BL21	Soluble in pFO4
F-SOX9.2A	Hypothetical protein	13	Sparus aurata	NA	BamH1/EcoRI	GGGGGGGGATCCAATCTACTCGAGCCTTACCTGAAG	CCCCCCGAATTCTTATGGCGTGGAGAGCTGTGTGGAA	pFO4, pGEX	BL21	no expression
F-SOX9.2B	Hypothetical protein	14	Sparus aurata	NA	BamH1/EcoRI	GGGGGGGGATCCAATCTACTCGAGCCTTACCTGAAG	CCCCCCGAATTCTTATGGCGTGGAGAGCTGTGTGGAA	pFO4, pGEX	BL21	no expression
F-Thy1	Hypothetical protein	15	Sparus aurata	D0VB99	BamH1/EcoRI	GGGGGGGGATCCAATCAGATCACCGTGTGCATTGAG	CCCCCCGAATTCTTACTCCACATTGACACTGGCACCC	pFO4, pGEX	BL21	Inclusion Bodies	Standby
N-Rx-dom1	Pigment cells and photoreceptor formation	16	Ciona intestinalis	Q9BI30	BamH1/EcoRI	GGGGGGGGATCCAGTACAGACACATCTAAGGGTGAAG	CCCCCCGAATTCTTATGAAAACGATAGCACCTCTTTTGCT	pFO4, pGEX	BL21	Soluble in pFO4		D'Aniello et al. Differentiation. 2006 Jun;74(5):222-34.
N-Onecut	Transcription factor probably up to Rx	17	Ciona intestinalis	Q4H3D3	BamH1/EcoRI	GGGGGGGGATCCCCAGTTTCGCTCGGTCAGTCTG	CCCCCCGAATTCTTAACGGGGATTCACCAACCCCGTG	pFO4, pGEX	BL21	no expression
N-Onecut-dom1	Transcription factor probably up to Rx	18	Ciona intestinalis	Q4H3D3	BamH1/EcoRI	GGGGGGGGATCCAAAGAGGTTGCTTCGAAAATCACCC	CCCCCCGAATTCTTAGGCAAGCCTTAGAGATGACATACG	pFO4, pGEX	BL21	no expression
N-Onecut-dom2	Transcription factor probably up to Rx	19	Ciona intestinalis	Q4H3D3	BamH1/EcoRI	GGGGGGGGATCCCGCTTAGTTTTCACAGATCTGCAG	CCCCCCGAATTCTTAGTTCATAAAGAAATTGCTCACAGTTG	pFO4, pGEX	BL21	no expression
N-CiMago	Putative protein mago nashi homolog	20	Ciona intestinalis	LOC100178760	BamH1/EcoRI	GGGGGGGGATCCGCTTCTGAATTTTACCTTCGTTATTAT	CCCCCCGAATTCTTAGATTGGTTTAATCTTGAAATGCAGCC	pFO4, pGEX	BL21	no expression
R-EsCHS	Putative chalcone synthase	21	Ectocarpus siliculosus	Incomplete Genome Project	BamH1/EcoRI	GGGGGGGGATCCTCCAAGGACGAGCAGACGGTATA	CCCCCCGAATTCTTAGATCTGCCTGAGAAGGATGCCC	pFO4, pGEX	BL21	Inclusion Bodies
R-EsGST1	Putative glutathion-S-transferase	22	Ectocarpus siliculosus	Incomplete Genome Project	BamH1/EcoRI	GGGGGGGGATCCGCTCCCAAACTCATCCTCACGTA	CCCCCCGAATTCTTACTTGGCGTGCTTGGCGAGGAAT	pFO4, pGEX	BL21	Ni2+ affinity	Crystallography Characterization
R-EsGST3	Putative glutathion-S-transferase	23	Ectocarpus siliculosus	Incomplete Genome Project	BamH1/EcoRI	GGGGGGGGATCCTCTTCCACGCCCACCCTCAACT	CCCCCCGAATTCTTACGCCTTGGAGGCGTAGTACGC	pFO4, pGEX	BL21	no expression
R-AAA13J04	Hypothetical protein	24	Ectocarpus siliculosus	Incomplete Genome Project	BamH1/EcoRI	GGGGGGGGATCCGGCATCATGTCCCTCGGGTGTG	CCCCCCGAATTCTTAGTGACGGAACATGTCCTCGACG	pFO4, pGEX	BL21	Inclusion Bodies
R-AAB48E12	Hypothetical protein	25	Ectocarpus siliculosus	Incomplete Genome Project	BamH1/EcoRI	GGGGGGGGATCCAGGTACCTCGGCTGCTTCAAGG	CCCCCCGAATTCTTAGTAGCGCATGAAAGTGCTGAGCG	pFO4, pGEX	BL21	no expression
R-Sp4E1	Initiation factor 4E1	26	Strongylocentrotus purpuratus	SPU_028477	BamH1/EcoRI	GGGGGGGGATCCGCTTCCGTTGGTGTAGCAAAGCT	CCCCCCGAATTCTTATACGGTGTAGAGACTCTTTGCCAT	pFO4, pGEX	BL21	Ni2+/Glutathion affinity	SAXS
R-Sp4E2	Initiation factor 4E2	27	Strongylocentrotus purpuratus	SPU_016729	BamH1/EcoRI	GGGGGGGGATCCACGGTGCAGTTGAAAGATGACGAC	CCCCCCGAATTCTTACCTCATGAAGACATCGGTATTCCT	pFO4, pGEX	BL21	Ni2+/Glutathion affinity	SAXS
R-Sp4E3	Initiation factor 4E3	28	Strongylocentrotus purpuratus	SPU_025634	BamH1/EcoRI	GGGGGGGGATCCGCAACGTCGGAATTTGTCAGTTCT	CCCCCCGAATTCTTAGGGCCTATTCTTCTCAAATGAGTC	pFO4, pGEX	BL21	Ni2+/Glutathion affinity	crystallography
R-Sp4EBP	4E binding protein	29	Strongylocentrotus purpuratus	SPU_0 05957	BamH1/EcoRI	GGGGGGGGATCCTCAGCCCCTGCAGCAAGTCGTC	CCCCCCGAATTCTTAGATGTCCATTTGGAACTGATCTTCA	pFO4, pGEX	BL21	Ni2+ affinity	SAXS
R-Z3597	Hypothetical protein	30	Zobellia galactanivorans	Incomplete Genome Project	BamH1/EcoRI	GGGGGGGGATCCTGTTCCGAACAAAAAACGGAAACCA	CCCCCCGAATTCTTATCGTCCTTCGGGACTTAGGTTTTT	pFO4, pGEX	BL21	Ni2+ affinity	Crystallography Characterization
R-Z185	Hypothetical protein	31	Zobellia galactanivorans	Incomplete Genome Project	BamH1/EcoRI	GGGGGGGGATCCTGTTATTCCCAGAGAAAACAGGAAAG	CCCCCCGAATTCTTAATCCTTTTCCATTTTGTATTCTAAAACT	pFO4, pGEX	BL21	Inclusion Bodies
R-Z4663	Hypothetical protein	32	Zobellia galactanivorans	Incomplete Genome Project	BamH1/EcoRI	GGGGGGGGATCCTGCAATTCTCCCAAAACTACAAAAGA	CCCCCCGAATTCTTATTGTTTTTTTACTCCTTTAGCTACGTG	pFO4, pGEX	BL21	Ni2+ affinity	Crystallography Characterization
B-PAB2265	Cell division control protein 6 homolog involved in the initiation of DNA replication	33	Pyrococcus abyssi	Q9V2F2	BamH1/EcoRI	GGGGGGGGATCCTCCTTTAAAAGCACCATTTCCACTG	CCCCCCGAATTCTTAGAGCAACCTCCTTTGACCACCC	pFO4, pGEX	Rosetta	no expression
B-PAB0431	Hypothetical protein	34	Pyrococcus abyssi	Q9V104	BamH1/EcoRI	GGGGGGGGATCCGAGAACGCTAAGCTTAAAGGGTTAG	CCCCCCGAATTCTTATTTCAAGAACTCCATAAGGTTGAGC	pFO4, pGEX	Rosetta	Inclusion Bodies
B-Pab2163	RPA41 subunit of the hetero-oligomeric complex involved in homologous recombination	35	Pyrococcus abyssi	Q9V1Y9	BamH1/EcoRI	GGGGGGGGATCCACGGTGTTGACGAAGGATAGGATC	CCCCCCGAATTCTTACATCACCCCCAGCTTTTCCAACT	pGEX	Rosetta	no expression
B-Pab2165	RPA32 subunit of the hetero-oligomeric complex involved in homologous recombination	36	Pyrococcus abyssi	Q9V1Z1	BamH1/EcoRI	GGGGGGGGATCCAAGAAGAGGATGCCCGCGACTAG	CCCCCCGAATTCTTAGAGTAGCTTATAGTAGCCAGTCTC	pFO4, pGEX	Rosetta	Ni2+ affinity	crystallography
B-Pab0560	Putative phosphotransferase, php family	37	Pyrococcus abyssi	Q9V0F9	BamH1/EcoRI	GGGGGGGGATCCATGGATCTGCACACCCACACGAT	CCCCCCGAATTCTTATAGATACTCGGAAAATACAAGATCTTC	pFO4, pGEX	Rosetta	Ni2+/Glutathion affinity	crystallography
B-PAB0067-dom1	DNA replication helicase, dna2 homolog	38	Pyrococcus abyssi	Q9V2G5	BamH1/EcoRI	GGGGGGGGATCCGCCATAGCCCCAGCAGTTCTCG	CCCCCCGAATTCTTATCCCAGGATTCTCTTGAACCTCTT	pFO4, pGEX	Rosetta	Glutathion affinity	Pulldown/MS
B-PAB1103	Endonuclease IV	39	Pyrococcus abyssi	Q9UY25	BamH1/EcoRI	GGGGGGGGATCCTTCAAAATAGATAGGTTAAGATTCGGA	CCCCCCGAATTCTTAAATTTTTAGTTCCTCCCACTTCTTCT	pFO4, pGEX	Rosetta	Glutathion affinity	Pulldown/MS
B-PAB0916	Endonuclease V, acts in DNA repair	40	Pyrococcus abyssi	Q9UYX5	BamH1/EcoRI	GGGGGGGGATCCCTGGAAAAGATAGCTGAAGTTCAGA	CCCCCCGAATTCTTAGCTAGTTTTATCAGAAGGAAGAGTG	pFO4, pGEX	Rosetta	no expression
B-PAB2411	Type II DNA topoisomerase VI subunit A	41	Pyrococcus abyssi	Q9V134	BamH1/EcoRI	GGGGGGGGATCCGCGTACATAAAGAGGTTGGTAAGC	CCCCCCGAATTCTTACGGAAGAAGCTTACCCTCCCTAA			no expression
B-PAB1968	ADP-ribose pyrophosphatase	42	Pyrococcus abyssi	Q9V146	BamH1/EcoRI	GGGGGGGGATCCGACAGGTACGTGTTATTGATAAAAGC	CCCCCCGAATTCTTAACACCTTAGTTTGAGGGCATCTTC	pFO4, pGEX	Rosetta	Ni2+ affinity	Pulldown/MS
B-Pab2270	DNA repair and recombination protein radB	43	Pyrococcus abyssi	Q9V2F6	BamH1/EcoRI	GGGGGGGGATCCAGGGCTTCGAAGTATGAGGCTAAG	CCCCCCGAATTCTTAGATGTTCTCTTCTCCATTTTCTGGT	pFO4, pGEX	Rosetta	Ni2+ affinity	Pulldown/MS
B-Pab2269	Hypothetical protein	44	Pyrococcus abyssi	Q9V2F5	BamH1/EcoRI	GGGGGGGGATCCAAGATAGTCTGGTACGGTCATGCA	CCCCCCGAATTCTTATACTTCGAAGCCCTCATAGGGCT	pGEX	Rosetta	Glutathion affinity	Pulldown/MS
B-Pab0190-dom2	Putative ATP-dependent ERCC4-like helicase	45	Pyrococcus abyssi	Q9V1Z5	BamH1/EcoRI	GGGGGGGGATCCGGTGTAAAAGTGGTCGTGGATAGC	CCCCCCGAATTCTTACGCCATGAAGAAGATGTAATTGGC	pFO4, pGEX	Rosetta	Ni2+/Glutathion affinity	Pulldown/MS
B-Pab0190-dom3	Putative ATP-dependent ERCC4-like helicase	46	Pyrococcus abyssi	Q9V1Z5	BamH1/EcoRI	GGGGGGGGATCCAGGTTGATAGTTGAGAGCCTCCC	CCCCCCGAATTCTTAATCCTCGGTGTAAGGGGATGTTAT	pFO4, pGEX	Rosetta	Ni2+/Glutathion affinity	Pulldown/MS
B-gins	DNA replication factor GINS	47	Haloferax volcanii	Incomplete Genome Project	BamH1/EcoRI	GGGGGGGGATCCAACGTGGACGACCTCAGGAGCG	CCCCCCGAATTCTTAGTCGAGTCGCTCGGCCGCGC	pFO4, pGEX	Rosetta	Ni2+/Glutathion affinity	Pulldown/MS
B-PriL	DNA primase, eukaryotic-type, large subunit	48	Haloferax volcanii	Incomplete Genome Project	BamH1/EcoRI	GGGGGGGGATCCCGCCGTCGTCGCGGCGGAG	CCCCCCGAATTCTTAGTCGGCGGCTTCGTCCGCGG
B-dnaG	bacterial-type DNA primase DnaG	49	Haloferax volcanii	Incomplete Genome Project	BamH1/EcoRI	GGGGGGGGATCCGACGACACTTCAAAATATCTCATTCA	CCCCCCGAATTCTTAGTCGAGGAGCTGGTCCGCGG	pFO4, pGEX	Rosetta	Ni2+/Glutathion affinity	Pulldown/MS
B-mcm	MCM DNA helicase	50	Haloferax volcanii	Incomplete Genome Project	BamH1/EcoRI	GGGGGGGGATCCGCGCAGGCCCCCCAGAACCG	CCCCCCGAATTCTTAAGTCGCGCGGTACACGTCGCC	pFO4, pGEX	Rosetta	Ni2+ affinity	Pulldown/MS
B-orc1	Orc1-type DNA replication protein	51	Haloferax volcanii	Incomplete Genome Project	BamH1/EcoRI	GGGGGGGGATCCAAAGACCCCGACGTCGGCCTC	CCCCCCGAATTCTTAGTTGTCGAACCGCGCCTGCAC	pFO4, pGEX	Rosetta	Glutathion affinity	Pulldown/MS
B-orc10	Orc10-type DNA replication protein	52	Haloferax volcanii	Incomplete Genome Project	BamH1/EcoRI	GGGGGGGGATCCAAGCTTTTCAATACTGACACAGAGAC	CCCCCCGAATTCTTACTGTTTAATCATAGACACCAAATCCT	pFO4, pGEX	Rosetta	Ni2+/Glutathion affinity	Pulldown/MS
B-nucS	RecB family nuclease	53	Haloferax volcanii	Incomplete Genome Project	BamH1/EcoRI	GGGGGGGGATCCACGGTGAACACACTCCACCGGC	CCCCCCGAATTCTTAGTCGAGCGCGACGAACTCCAG	pFO4, pGEX	Rosetta	Ni2+/Glutathion affinity	Pulldown/MS
B-sbd	Conserved hypothetical protein	54	Haloferax volcanii	Incomplete Genome Project	BamH1/EcoRI	GGGGGGGGATCCATTTCACTCGACGAGGCAGTCAC	CCCCCCGAATTCTTAGAGTTCGTCTTCGTCCTTGACGA	pFO4, pGEX	Rosetta	Ni2+/Glutathion affinity	Pulldown/MS
B-pcna	Proliferating Cell Nuclear Antigen (PCNA), DNA polymerase sliding clamp	55	Haloferax volcanii	Incomplete Genome Project	BamH1/EcoRI	GGGGGGGGATCCTTCAAGGCCATCGTGAGCGCCG	CCCCCCGAATTCTTAGTCGCTCTGGATGCGCGGGG	pFO4, pGEX	Rosetta	Ni2+/Glutathion affinity	Pulldown/MS
B-polx	DNA polymerase X	56	Haloferax volcanii	Incomplete Genome Project	BamH1/EcoRI	GGGGGGGGATCCAGCCGAAACGACGAGATAGCGAC	CCCCCCGAATTCTTACGCGAGGAAGTCGGACAGTTCC	pGEX	Rosetta	no expression
B-pav137	Hypothetical protein	57	Pyrococcus abyssi, Virus 1	ABN58504	BamH1/EcoRI	GGGGGGGGATCCATGTTCAACGGTGCTCAAACTGTC	CCCCCCGAATTCTTATTTTCTTTCTTTAATTAGGGAATCCAG	pFO4, pGEX	Rosetta	no expression	Pull down assay between PAV137 and cellular lysate (P. abyssi)
B-pav155	Hypothetical protein	58	Pyrococcus abyssi, Virus 1	ABN58509	BamH1/EcoRI	GGGGGGGGATCCATTCGAGAGAGATTGCGAAAGTGG	CCCCCCGAATTCTTAAAGGGGGTTAATTGGCTTGAGTATG	pFO4, pGEX	Rosetta	Inclusion Bodies
B-pav180b	Hypothetical protein	59	Pyrococcus abyssi, Virus 1	ABN58503	BamH1/EcoRI	GGGGGGGGATCCAAAGCAGTTTTGCACTTCGATTGGA	CCCCCCGAATTCTTAAATAATATCCTCAAAATCCTCAATCCC	pFO4, pGEX	Rosetta	Inclusion Bodies
B-pav59	Hypothetical protein	60	Pyrococcus abyssi, Virus 1	ABN58485	BamH1/EcoRI	GGGGGGGGATCCGGAGGAAATAGGTACACCGAGATT	CCCCCCGAATTCTTAGGGTTTATCATGCCATGAACTGAG	pFO4, pGEX	Rosetta	Soluble in pGEX
B-pav62	Hypothetical protein	61	Pyrococcus abyssi, Virus 1	ABN58491	BamH1/EcoRI	GGGGGGGGATCCCCTGGCGGGAAGTATTCAATTGTA	CCCCCCGAATTCTTAGTCTTCTTTGAAGATGTCTGGTCTT	pFO4, pGEX	Rosetta	Inclusion Bodies
B-pav82	Hypothetical protein	62	Pyrococcus abyssi, Virus 1	ABN58492	BamH1/EcoRI	GGGGGGGGATCCGACATACCTCCCCTTCTCTGTGG	CCCCCCGAATTCTTAGTTCACCCCCAGAATTTTTCTCTTT	pFO4, pGEX	Rosetta	no expression
B-pav87	Hypothetical protein	63	Pyrococcus abyssi, Virus 1	ABN58487	BamH1/EcoRI	GGGGGGGGATCCCTACTTGGGGGAAGAGTGCTGG	CCCCCCGAATTCTTATAATTGATCACCCGGGGTTAGTTTT	pFO4, pGEX	Rosetta	no expression
B-pav89	Hypothetical protein	64	Pyrococcus abyssi, Virus 1	ABN58502	BamH1/EcoRI	GGGGGGGGATCCGGGTATGTGTACTTGGGGAAGAG	CCCCCCGAATTCTTACCTCCTCTTATTCCTCAGCTTCTT	pFO4, pGEX	Rosetta	Inclusion Bodies
B-pav899	Hypothetical protein	65	Pyrococcus abyssi, Virus 1	ABN58506	BamH1/EcoRI	GGGGGGGGATCCAAGATTGAGGAGGTCCAGATGGAA	CCCCCCGAATTCTTATATGTCATATGATAAGTCAAGGACTTC	pFO4, pGEX	Rosetta	Inclusion Bodies
B-pav180a	Hypothetical protein	66	Pyrococcus abyssi, Virus 1	ABN58490	BamH1/EcoRI	GGGGGGGGATCCAGGCTTAGGGAACTCTTGGACTAT	CCCCCCGAATTCTTAAGCCTTCTCTTTCTCCCTCTTGTC	pFO4, pGEX	Rosetta	Inclusion Bodies
Ba-WOX13	Hypothetical protein	67	Ostreococcus tauri	CAL56463	BamH1/EcoRI	GGGGGGGGATCCATGGAATGGGATAATCAGCTACAAC	CCCCCCGAATTCTTAGCCTGACATGCCATAATCTTCAAC	pFO4	BL21	Inclusion Bodies	Antiserum production (transcription factor)	Deveaux Y. et al. (2008) BMC Evol Biol., 8:291
Ba-OtWOX	Transcription factor	68	Ostreococcus tauri	CAL56463	BamH1/EcoRI	GGGGGGGGATCCGGGTCGAGCGACGCGCGGAC	CCCCCCGAATTCTTAGTGCCCCATGGCCATGGCTTG	pFO4	BL21	Inclusion Bodies	Antiserum production
N-Arrestin	Visual protein expresed in photoreceptor	69	Ciona intestinalis	Q8MYB1	BamHI/MfeI	GGGGGGGGATCCGCTGACAAGGGAGCAGGAACCA	CCCCCCCAATTGTTACGCAGTTTGTCCATCGCCACCT			no expression
N-CiTCF	Transcripton factor	70	Ciona intestinalis	Q4H2Q5	BamHI/MfeI	GGGGGGGGATCCCCTCAGTTAAACTCGGATGAAGCT	CCCCCCCAATTGTTAGGATTTTCCTTCTAATGCTGATGTTG	pFO4, pGEX	BL21	no expression		i
R-EsAOC	Putative allene oxide cyclase	71	Ectocarpus siliculosus	Incomplete Genome Project	BamHI/MfeI	GGGGGGGGATCCTCCGGGAGAAAACACGAAGAATCC	CCCCCCCAATTGTTACTCCCTTGACTTTCTCTTGAGCTT	pFO4, pGEX	BL21	Soluble in pFO4
R-Z3598	Hypothetical protein	72	Zobellia galactanivorans	Incomplete Genome Project	BamHI/MfeI	GGGGGGGGATCCTGTAAGAACGAAAAAAAGACCCTCTC	CCCCCCCAATTGTTAGGGGGCTATTTTTTCTATTTTCAAAG	pGEX	BL21	no expression
R-Z3615	Hypothetical protein	73	Zobellia galactanivorans	Incomplete Genome Project	BamHI/MfeI	GGGGGGGGATCCCAAGAAAAAAACAAGCAGCCCGAAG	CCCCCCCAATTGTTATTTAGGTTGTTTTTCGATGCGTTCG			no expression
B-Pab2164	RPA14 subunit of the hetero-oligomeric complex involved in homologous recombination	74	Pyrococcus abyssi	Q9V1Z0	BamHI/MfeI	GGGGGGGGATCCGAAGTTCAAGTTAGGAGAAGGAAAC	CCCCCCCAATTGTTACCACACGATTTCTCCCTCTAATCT	pFO4, pGEX	Rosetta	Glutathion affinity	crystallography
B-Pab1466	Hypothetical protein	75	Pyrococcus abyssi	Q9UYX9	BamHI/MfeI	GGGGGGGGATCCGACATTGAGGTTCTAAGGCGGCT	CCCCCCCAATTGTTAAAGCCTTATAACAATTCTGTCCGCG	pFO4, pGEX	Rosetta	Ni2+ affinity	Pulldown/MS
B-PAB0407	Type II DNA topoisomerase VI subunit B	76	Pyrococcus abyssi	Q9V135	BamHI/MfeI	GGGGGGGGATCCGCGGAGGCTAGGGATTTATTTAAG	CCCCCCCAATTGTTAGGCTTCTGCCTCTTCAGCTTCAA			no expression
B-PAB1695	N-glycosylase/DNA lyase, DNA repair enzyme that is part of the base excision repair pathway	77	Pyrococcus abyssi	Q9UZY0	BamHI/MfeI	GGGGGGGGATCCATTGCAAGGATAATAGGGGAGATAG	CCCCCCCAATTGTTACCTTATAATTTTTATCAGCTCGGCAA	pFO4, pGEX	Rosetta	Glutathion affinity	Pulldown/MS
B-PAB1530	AlkA 3-methyladenine DNA glycosylase	78	Pyrococcus abyssi	Q9UZ73	BamHI/MfeI	GGGGGGGGATCCTCGATGATAGACCTGGCAAAAACTA	CCCCCCCAATTGTTACTTTCTCACCCCCGGCTTCTGG	pFO4, pGEX	Rosetta	Ni2+ affinity	Pulldown/MS
B-PAB0164	DNA repair and recombination protein radA	79	Pyrococcus abyssi	Q9V233	BamHI/MfeI	GGGGGGGGATCCATCATGGGTAAGAAGAGTAGCGATC	CCCCCCCAATTGTTAATCCTCGATGCCCTTCTCAGTTAT	pFO4, pGEX	Rosetta	Ni2+ affinity	Pulldown/MS
B-Pab0810	Predicted ATPase	80	Pyrococcus abyssi	Q9UZD0	BamHI/MfeI	GGGGGGGGATCCATGGAGGATAAGGGATACATAGGG	CCCCCCCAATTGTTAGAAGTCCACATCAGGAACGTCGT	pFO4, pGEX	Rosetta	no expression
B-Pab0813	Putative 5' to 3'nuclease, nura homolog	81	Pyrococcus abyssi	Q9UZC7	BamHI/MfeI	GGGGGGGGATCCGATAGGATAAGGGATACGCTACTC	CCCCCCCAATTGTTACTCCAGGGGCATCCTGCCGTA	pFO4	Rosetta	no expression
B-Pab0190	Putative ATP-dependent ERCC4-like helicase	82	Pyrococcus abyssi	Q9V1Z5	BamHI/MfeI	GGGGGGGGATCCTACCTAAGGAAGGAGCTTTTGCAG	CCCCCCCAATTGTTAATCCTCGGTGTAAGGGGATGTTAT	pGEX	Rosetta	no expression
B-Pab0190-dom1	Putative ATP-dependent ERCC4-like helicase	83	Pyrococcus abyssi	Q9V1Z5	BamHI/MfeI	GGGGGGGGATCCTACCTAAGGAAGGAGCTTTTGCAG	CCCCCCCAATTGTTATTTGACGTAAGATTCAAGGGATAGC	pFO4	Rosetta	no expression
B-Pab0956	Hypothetical protein	84	Pyrococcus abyssi	Q9UYR8	BamHI/MfeI	GGGGGGGGATCCGTCATGTTCACTGGCAAGGCCAT	CCCCCCCAATTGTTATCCATTCTCTTCACCCATCCACTC	pFO4, pGEX	Rosetta	Glutathion affinity	Pulldown/MS
B-pav492-dom1	Hypothetical protein	85	Pyrococcus abyssi, Virus 1	New assignment	BamHI/MfeI	GGGGGGGGATCCCTCTATTTTGCTACTATTGATGCCTG	CCCCCCCAATTGTTATCTAAGCCAAAATTCGAAGGATCGT	pFO4, pGEX	Rosetta	Inclusion Bodies
F-24-B1	Hypothetical protein	86	Sparus aurata	D0VB95	BglII/EcoRI	GGGGGGAGATCTGGGGAACAAAATAAAATATTATCCCG	CCCCCCGAATTCTTACTCATTTCCCTTTTCACAGTCCTG	pFO4, pGEX	BL21	Inclusion Bodies
N-Rx-dom2	Hypothetical protein	87	Ciona intestinalis	Q9BI30	BglII/EcoRI	GGGGGGAGATCTAAATCACTCAGTGCTTTGCCACAAA	CCCCCCGAATTCTTACTGCTGACTCAAAACTGGAACTTTT	pFO4, pGEX	BL21	Inclusion Bodies
R-EsGST2	Putative glutathion-S-transferase	88	Ectocarpus siliculosus	Incomplete Genome Project	BglII/EcoRI	GGGGGGAGATCTTCTTCCATCACTCTGACGTACTTTG	CCCCCCGAATTCTTAGTTCTTGTAGTAGTCGTCGACCTT	pFO4, pGEX	BL21	Inclusion Bodies
R-Z1000	Hypothetical protein	89	Zobellia galactanivorans	Incomplete Genome Project	BglII/EcoRI	GGGGGGAGATCTACACCTCAATCCGTTAATATTGTTGA	CCCCCCGAATTCTTATTCGATATAAGAAAACGCATCTATAGT	pFO4, pGEX	BL21	no expression
B-Fen1	Endonuclease like protein	90	Haloferax volcanii	Incomplete Genome Project	BglII/EcoRI	GGGGGGAGATCTGGAAACGCAGACCTGCGGACG	CCCCCCGAATTCTTACGTCCAGCGGTCGAGGCCGG	pFO4, pGEX	Rosetta	Ni2+/Glutathion affinity	Pulldown/MS
B-pav293	Hypothetical protein	91	Pyrococcus abyssi, Virus 1	ABN58496	BglII/EcoRI	GGGGGGAGATCTGGGATCCTCATCGGGGAGATAG	CCCCCCGAATTCTTACTGTTGTATCTTCATGCCAAACCG	pFO4, pGEX	Rosetta	Inclusion Bodies
B-pav375	Hypothetical protein	92	Pyrococcus abyssi, Virus 1	ABN58505	BglII/EcoRI	GGGGGGAGATCTGTTGCGGAGCGCCCGTTTTACC	CCCCCCGAATTCTTACGCTCCCTCCAGAACCAGCTTT	pFO4, pGEX	Rosetta	no expression
B-PAB0067-dom2	DNA replication helicase, dna2 homolog	93	Pyrococcus abyssi	Q9V2G5	BglII/MfeI	GGGGGGAGATCTAAATGGAAAGTTGATAAAGAGGATGTT	CCCCCCCAATTGTTAAGCCTTTCTATGGTACCATCTAAATG	pFO4, pGEX	Rosetta	Ni2+/Glutathion affinity	Pulldown/MS
B-PAB0459	Endonuclease III	94	Pyrococcus abyssi	Q9V0W6	BglII/MfeI	GGGGGGAGATCTGGGAAAAGCTCAAGCTTATCAGAG	CCCCCCCAATTGTTACTGGTTCGAGTTTGCTTGAACACC	pFO4	Rosetta	no expression
B-Pab0034	RecJ-like single-stranded exonuclease	95	Pyrococcus abyssi	Q9V2K8	BglII/MfeI	GGGGGGAGATCTGACAAGAAGGGATTCTTAGAGAAGG	CCCCCCCAATTGTTAACTTTCGCTCTGATTTTCACTTCCC	pFO4, pGEX	Rosetta	Ni2+/Glutathion affinity	Biochemical characterisation
B-pav492-dom2	Hypothetical protein	96	Pyrococcus abyssi, Virus 1	New assignment	BglII/MfeI	GGGGGGAGATCTGACGCTTACAAGTTCTACAAGGTAA	CCCCCCCAATTGTTAGCCAAGCTGTGTTGATGCACTAC	pFO4, pGEX	Rosetta	no expression
F-AR	Androgen receptor - nuclear receptor subfamily 3	97	Sparus aurata	NA	BamH1/EcoRI	GGGGGGGGATCCGCGCAAAACAATGAAGAAAGTCCG	CCCCCCGAATTCTTACTCGTGAAACAAGATTGGTTTAGCC	pGEX	Origami	no expression
F-Sox9-2A	Hypothetical protein	98	Sparus aurata	NA	BamH1/EcoRI	GGGGGGGGATCCAATCTACTCGAGCCTTACCTGAAG	CCCCCCGAATTCTTATGGCGTGGAGAGCTGTGTGGAA	pFO4, pGEX	Origami	Small scale, affinity chromatography	Protein:protein interactions, pull-down assay	in preparation
F-ASPIP	Hypothetical protein	99	Sparus aurata	A1XIL8	BamH1/EcoRI	GGGGGGGGATCCCAGAGCTCTGAGCCCATGTTTCA	CCCCCCGAATTCTTACAGACCTGCACAGCGGCCATTC	pFO4, pGEX	Origami	Not immunoreactive with anti-ASPIP antisera - verify insert by sequencing not ASPIP	Not ASPIP, bacterial protein
F-Calmodulin1	Ubiquitous intracellular calcium binding protein	100	Sparus aurata	NA	BamH1/EcoRI	GGGGGGGGATCCGCTGACCAACTAACAGAAGAGCAG	CCCCCCGAATTCTTATTTGGCAGTCATCATCTGAACAAATT	pFO4, pGEX	BL21	Small scale, affinity chromatography	Protein:protein interactions, pull-down assay	in preparation
F-leptin	Protein hormone in mammals involved in regulating body weight, metabolism and reproductive function	101	Sparus aurata	NA	BamH1/EcoRI	GGGGGGGGATCCGCTCCTCTGCCGGTGGAAGTC	CCCCCCGAATTCTTAGCAAGTCTTGAGATGATTTAGATTTTT			no expression
F-TIMP-2b	Tissue inhibitor of metalloproteinase	102	Sparus aurata	B2RFN5	BamH1/EcoRI	GGGGGGGGATCCTGCAGCTGCTCCCCAGCGCAT	CCCCCCGAATTCTTAAGGGTCTTCGATGTCCAGGAAATC	pFO4, pGEX	BL21	Inclusion Bodies, Standby
F-c-Fos	Hypothetical protein	103	Sparus aurata	NA	BamH1/EcoRI	GGGGGGGGATCCATGTTTACCGGTTTCAACACGGAG	CCCCCCGAATTCTTAAAGGGCCAGCAGGGTGGGTGA	pGEX	BL21	Soluble in pGEX, Standby
F-MGP	Calcification inhibitor	104	Sparus aurata	Q5JCL1	BamH1/EcoRI	GGGGGGGGATCCTATGAATCTCATGAAAGCACAGAATC	CCCCCCGAATTCTTAGTATCGGCGAGTCGCGGCTGG	pFO4, pGEX	BL21	Soluble in pGEX, Standby
F-RAMP3	Hypothetical protein	105	Sparus aurata	NA	BamH1/EcoRI	GGGGGGGGATCCGACAGTTTCAACATAGAGCCCACT	CCCCCCGAATTCTTAGTCGTCCGGCGGGTCCACCC	pFO4, pGEX	BL21	no expression
F-CBP	Hypothetical protein	106	Sparus aurata	NA	BamH1/EcoRI	GGGGGGGGATCCGGCTCCAGCAACTCCAGCGTG	CCCCCCGAATTCTTATCTCAGGAAGCGAATACTCATTTCG	pFO4, pGEX	BL21	Small scale affinity chromatography	Binding assays
F-PTH-L	Parathyroid like hormone - unknown function	107	Tetraodon nigroviridis	C8ZLP1	BamH1/EcoRI	GGGGGGGGATCCCAGGAGGACGAGAGCCGCCG	CCCCCCGAATTCTTAAGCATCATTATGATCGTTATTATCATC		BL21	no expression
F-Dax2	Hypothetical protein	108	Sparus aurata	NA	BamH1/EcoRI	GGGGGGGGATCCTCGTGTTGTGAGTGCAGAGACCG	CCCCCCGAATTCTTACCGCCCATAAAACATAGCGAGCA	pGEX	BL21	no expression
F-SHP	Hypothetical protein	109	Sparus aurata	NA	BamH1/EcoRI	GGGGGGGGATCCGATAACGGGTGTCATTGTTCAGCC	CCCCCCGAATTCTTACCTGCAGAAGAGCATATCAACCAA	pFO4, pGEX	BL21	no expression
F-STC1B	Stanniocalcin 1B - unknown function	110	Tetraodon nigroviridis	B3TNC5	BamH1/EcoRI	GGGGGGGGATCCTTTTCTGCCAACAGCCCTTCAGAT	CCCCCCGAATTCTTACAAGCTATCGCCGGCTGAGCG	pFO4, pGEX	Origami	Scale-up, affinity chromatography and FPLC	Fluorimetry, ELISA, bioassays to characterise activity	in preparation
F-STC2A	Stanniocalcin 2A - unknown function	111	Tetraodon nigroviridis	B3TNC6	BamH1/EcoRI	GGGGGGGGATCCTCTGATAACGCAGAGATCTACGAG	CCCCCCGAATTCTTACCTCCGGATGTTGGTGGTCTCG	pFO4, pGEX	Origami	no expression
F-STC2B	Stanniocalcin 2B - unknown function	112	Tetraodon nigroviridis	B3TNC7	BamH1/EcoRI	GGGGGGGGATCCGCAGAAGGTAGCGGCAATGTGAA	CCCCCCGAATTCTTAGGACATGGAAACATTCACCATCTC	pFO4, pGEX	Origami	no expression
F-STC2Bdom1	Stanniocalcin 2B domain 1	113	Tetraodon nigroviridis	B3TNC7	BamH1/EcoRI	GGGGGGGGATCCGCAGAAGGTAGCGGCAATGTGAA	CCCCCCGAATTCTTAGGACACGTCGGAGCGGCTGC	pGEX	Origami	no expression
F-STC2Bdom2	Stanniocalcin 2B domain 2	114	Tetraodon nigroviridis	B3TNC7	BamH1/EcoRI	GGGGGGGGATCCAGCATGTCCGGGCATCTGTGCG	CCCCCCGAATTCTTAGGACATGGAAACATTCACCATCTC	pFO4, pGEX	Origami	no expression
F-STC1	Stanniocalcin 1 - calcium regulating hormone	115	Sparus aurata	NA	BamH1/EcoRI	GGGGGGGGATCCGCCTGCTTCGAGATGCTGCCG	CCCCCCGAATTCTTAGTTTTCAGCTTTAGCCCCTCCATC			no expression
F-GH	Growth hormone - regulates somatic growth	116	Sparus aurata	Q90YK4	BamH1/EcoRI	GGGGGGGGATCCCAGCCGATCACAGACGGCCAG	CCCCCCGAATTCTTACAGGGTGCAGTTGGCCTCTGG			no expression
F-GHF	Hypothetical protein	117	Sparus aurata	Q91441	BamH1/EcoRI	GGGGGGGGATCCGCATGTCAGGCATTCAGTGCTGA	CCCCCCGAATTCTTACGTCATCGGCCTTTGTGCTTTGC			no expression
F-PRL	Prolactin - regulates osmoregulation	118	Sparus aurata	O93337	BamH1/EcoRI	GGGGGGGGATCCGTCCCCATCAATGACCTGCTTGA	CCCCCCGAATTCTTAGCACATTTCGGGTTGCACTTTTGC	pFO4, pGEX	Origami	no expression
F-SL	Somatolactin - member of GH/PRL family with diverse biological activities	119	Sparus aurata	P79894	BamH1/EcoRI	GGGGGGGGATCCCTGGACTGCAGGGACGAGCAG	CCCCCCGAATTCTTATGCACAGCTGTGTATGTCATTCTG	pFO4, pGEX	Origami	Scale-up, CGE, FPLC	Antisera production, ELISA
F-TSHb	Hypothetical protein	120	Sparus aurata	NA	BamH1/EcoRI	GGGGGGGGATCCATGTGTTTACCCACTGACTTCACC	CCCCCCGAATTCTTAGAACGGGATCATGTAGTTGCTCTG	pFO4, pGEX	BL21	no expression
N-PL-PLAUF	RNA-binding protein	121	Paracentrotus lividus	Q6PNM9	BamH1/EcoRI	GGGGGGGGATCCGACACATCTAACTTTTCCACAAACG	CCCCCCGAATTCTTAGCGAGTGTAGGGGTGGTGGGC	pFO4, pGEX	BL21	Inclusion Bodies		Pulcrano et al. Gene 2005
N-PL-PLAUFdom1	RNA-binding protein	122	Paracentrotus lividus	Q6PNM9	BamH1/EcoRI	GGGGGGGGATCCGACACATCTAACTTTTCCACAAACG	CCCCCCGAATTCTTACCTCGATACCGCTTCGCTAACTT	pFO4, pGEX	BL21	Soluble in pGEX and pFO4		Pulcrano et al. Gene 2005
B-pav678	Hypothetical protein	123	Pyrococcus abyssi, Virus 1	ABN58500	BamH1/EcoRI	GGGGGGGGATCCAACGCTTCAACTGTAATAATATTCTTTA	CCCCCCGAATTCTTAATTATTGAAGAAATCCTTTAGCATTCC	pFO4, pGEX	Rosetta	no expression
B-pab0128	DNA/RNA repair helicase	124	Pyrococcus abyssi	Q9V278	BamH1/EcoRI	GGGGGGGGATCCGTAGTGTTTAGGATTCCAAGGGGT	CCCCCCGAATTCTTAAAGCCTTAAGTTGTAGTACTTCCCA	pFO4, pGEX	Rosetta	Glutathion affinity	Pulldown/MS
B-pab6089	Predicted transcriptional regulators containing the CopG/Arc/MetJ DNA-binding domain and a metal-binding domain	125	Pyrococcus abyssi	Q8J2W4	BamH1/EcoRI	GGGGGGGGATCCGCCAAGATGAAAATAATAAGCGTCC	CCCCCCGAATTCTTATCTAACAACGTATTCGGGGATTTCT	pFO4, pGEX	Rosetta	no expression
B-pab0801	NAD-dependent deacetylase, Modulates the activity of chromatin proteins	126	Pyrococcus abyssi	Q9UZE7	BamH1/EcoRI	GGGGGGGGATCCATAGTCGAGGTAGCCAGGGTTTTG	CCCCCCGAATTCTTATTGGAGTAGCCTCCTGACCTCG	pFO4, pGEX	Rosetta	Ni2+/Glutathion affinity	Pulldown/MS
B-pab7094	DNA/RNA-binding protein Alba. Binds double-stranded DNA tightly but without sequence specificity	127	Pyrococcus abyssi	Q9V1N3	BamH1/EcoRI	GGGGGGGGATCCACCGAGGAGCACGTTGTTTACATT	CCCCCCGAATTCTTAAGCCTTCCTTGCTAGGACAATCTC	pFO4, pGEX	Rosetta	Glutathion affinity	Pulldown/MS
B-pab3117	Archaeal histone B. Binds and compact DNA (95 to 150 base pairs) to form nucleosome-like structures that contain positive DNA supercoils	128	Pyrococcus abyssi	Q9V1F5	BamH1/EcoRI	GGGGGGGGATCCGCTGAGTTGCCAATTGCACCGG	CCCCCCGAATTCTTAGCTCCTAATTGCAAGCTTTATGTCC	pFO4, pGEX	Rosetta	no expression
B-pab3089	Archaeal histone A	129	Pyrococcus abyssi	P61881	BamH1/EcoRI	GGGGGGGGATCCGGAGAGTTGCCAATTGCCCCAG	CCCCCCGAATTCTTAGCTCTTAATAGCCAACTTAATGTCC	pFO4	Rosetta	no expression
B-pEXT9a-2	RelB	130	Archae plasmid	NA	BamH1/EcoRI	GGGGGGGGATCCATAGCACTAAGAAACCTATTTAACCAC	CCCCCCGAATTCTTAGTCCTTAATCTCCTCAGAGAGGAG	pFO4, pGEX	BL21/Rosetta	no expression
B-pEXT9a-3	RelE	131	Archae plasmid	NA	BamH1/EcoRI	GGGGGGGGATCCTTTGAGGGGGGTACGGTACCCT	CCCCCCGAATTCTTAACGCTTTTTGTATGCCCTACTTCTT	pGEX	BL21/Rosetta	Soluble in pGEX
B-pEXT16-3	Orc1Cdc6	132	Archae plasmid	NA	BamH1/EcoRI	GGGGGGGGATCCGTGGAATATGTTAGGCATAGTATGG	CCCCCCGAATTCTTAGCCCACCAGTTGGGAGACAAAAC	pFO4, pGEX	BL21/Rosetta	Soluble in pFO4
B-pGE2-1	Integrase	133	Archae plasmid	NA	BamH1/EcoRI	GGGGGGGGATCCGTGATTTCCATGGTCAGGCAATTC	CCCCCCGAATTCTTACCTTAAGCTTTTTAGTAGTTCTTCAG	pFO4, pGEX	BL21/Rosetta	Inclusion Bodies
B-pGE2-2	Replicase	134	Archae plasmid	NA	BamH1/EcoRI	GGGGGGGGATCCACTGAGAGGATAACTATAATAATTGATG	CCCCCCGAATTCTTACAAGAGTAAGTCAAAACCAAGTTCTT			no expression
Ba-MDHase	GDP-D-mannose dehydratase	135	Ostreococcus tauri	A9YVQ9	BamH1/EcoRI	GGGGGGGGATCCAGCCGAAAGGCCGCAATTGTCAC	CCCCCCGAATTCTTAACATAGTCCTTGGCGTGTCCCAG	pFO4, pGEX	BL21	no expression
Ba-AS	Asparagine synthase	136	Ostreococcus tauri	A9YVS6	BamH1/EcoRI	GGGGGGGGATCCTGTGGTATTATTGCCATCTTTGGTG	CCCCCCGAATTCTTACTCGCGAATGCGATGGAGTCCT	pFO4, pGEX	BL21	Inclusion Bodies
Ba-DNApol	DNA polymerase	137	Ostreococcus tauri	A9YWD7	BamH1/EcoRI	GGGGGGGGATCCGTAGTCTTCCAAGCACTCACTTGG	CCCCCCGAATTCTTAATAGCTACGAATAGTAGAGCCTTCC	pFO4, pGEX	BL21	Inclusion Bodies
R-Phsulf	Putative sulfohydrolase	138	Pseudoalteromonas haloplanctis	Q3IKL4	BamH1/EcoRI	GGGGGGGGATCCCAACAAGACGATGAGCCAAAATGG	CCCCCCGAATTCTTATTTGTTGTTTTCAAAATAAAGTGGTTTAC			no expression
R-Pcsulf	Putative sulfohydrolase	139	Pseudoalteromonas carrageenovora	NA	BamH1/EcoRI	GGGGGGGGATCCCAACAAGACGATGAGCCAAAATGG	CCCCCCGAATTCTTATTTGTTGTTTTCAAAATAAAGTGGTTTAC			no expression
R-PcarylS	Putative aryl-sulfatase	140	Pseudoalteromonas carrageenovora	P28607	BamH1/EcoRI	GGGGGGGGATCCAGCGAAACAAAAAATGAGTGGATAAC	CCCCCCGAATTCTTAGCGTTTTAGTTCGTAACGGTTTAAAT	pFO4, pGEX	BL21	Soluble in pGEX and pFO4
R-EsAOX	Putative allene oxide cyclase	141	Ectocarpus siliculosus	Incomplete Genome Project	BamH1/EcoRI	GGGGGGGGATCCCTGCCCGACTCGATGGAGCTG	CCCCCCGAATTCTTAGGCTCCCCAGGGCTTGAAGGC	pFO4	BL21	no expression
R-EsDEHAt	Haloacid dehalogenase-like	142	Ectocarpus siliculosus	Incomplete Genome Project	BamH1/EcoRI	GGGGGGGGATCCATCAGCCAGGTTGTAAAAGGGTTC	CCCCCCGAATTCTTATTCCTCTCCCGCTGGTGGCTC	pFO4, pGEX	BL21	Soluble in pGEX
R-ZgHPO1	Vanadium dependant haloperoxidase	143	Zobellia galactanivorans	Incomplete Genome Project	BamH1/EcoRI	GGGGGGGGATCCAAAGCTCCACAAAAAGAAGAACCTAT	CCCCCCGAATTCTTAGTTTTGGGCTACTTTCTTATCGGAT	pFO4, pGEX	BL21	Ni2+ affinity	Biochemical characterization
R-ZgHPO3	Vanadium dependant haloperoxidase	144	Zobellia galactanivorans	Incomplete Genome Project	BamH1/EcoRI	GGGGGGGGATCCCAGAAAAACCAAGAAGAACCAAGAG	CCCCCCGAATTCTTATTGACCTAGGTGTTTGTTGTAGAATT	pFO4, pGEX	BL21	no expression
R-CcBPO1	Vanadium dependant haloperoxidase	145	Chondrus crispus	Incomplete Genome Project	BamH1/EcoRI	GGGGGGGGATCCTCGGACATGTCGGACATGTCGAC	CCCCCCGAATTCTTAAGGATCAGAGGTCGAGATGAGGG			no expression
R-EsGST4	Putative glutathion-S-transferase	146	Ectocarpus siliculosus	Incomplete Genome Project	BamH1/EcoRI	GGGGGGGGATCCCCTTCCACCGCCACCCTCAAC	CCCCCCGAATTCTTAAGCCTTGGAGGCGTAGTACGCC	pFO4, pGEX	BL21	no expression
R-EsGST9	Putative glutathion-S-transferase	147	Ectocarpus siliculosus	Incomplete Genome Project	BamH1/EcoRI	GGGGGGGGATCCCCTTCCACCGCCACCCTCCAC	CCCCCCGAATTCTTAAATGTCCTCGGCCATGCCAACTG	pFO4, pGEX	BL21	no expression
R-EsGST13	Putative glutathion-S-transferase	148	Ectocarpus siliculosus	Incomplete Genome Project	BamH1/EcoRI	GGGGGGGGATCCGCAGCAAAAGGGTTGGCAACAGC	CCCCCCGAATTCTTAGAGTTTCGATAGGCTAGGGTGGG	pFO4, pGEX	BL21	Inclusion Bodies
R-EsGST14	Putative glutathion-S-transferase	149	Ectocarpus siliculosus	Incomplete Genome Project	BamH1/EcoRI	GGGGGGGGATCCTCTGATTCTGGGTCGGCGAAAAC	CCCCCCGAATTCTTAATTGTTAGGGGGAGTGGTACTCC	pFO4, pGEX	BL21	no expression
R-Zg1029	SUSD-like protein	150	Zobellia galactanivorans	Incomplete Genome Project	BamH1/EcoRI	GGGGGGGGATCCACCGATGATTTTGAGGAAATAAACAC	CCCCCCGAATTCTTAATAACTGAACAGAACGGGCCCTTC	pFO4, pGEX	BL21	Soluble in pGEX
R-Zg2433	SUSD-like protein	151	Zobellia galactanivorans	Incomplete Genome Project	BamH1/EcoRI	GGGGGGGGATCCGATGATGATTTATTAGAGGATAAATTAC	CCCCCCGAATTCTTAGTTGTATCCATCGTTTTGAGGGTAG	pFO4, pGEX	BL21	Soluble in pGEX
R-Zg3348	putative glucosamine-6-phosphate deaminase	152	Zobellia galactanivorans	Incomplete Genome Project	BamH1/EcoRI	GGGGGGGGATCCCTAGATTACGCAAAGAAAATTAATGTC	CCCCCCGAATTCTTAACTCGACACCTTTACCACCCCTT	pFO4, pGEX	BL21	Soluble in pGEX
R-Zg3349	Putative glycoside hydrolase GH20	153	Zobellia galactanivorans	Incomplete Genome Project	BamH1/EcoRI	GGGGGGGGATCCCAGACATCGGGGAATAAACGAACG	CCCCCCGAATTCTTATTTTAATTTGGCCAAACGGTCATAGA	pFO4, pGEX	BL21	Soluble in pGEX and pFO4
R-Zg3571	SUSD-like protein	154	Zobellia galactanivorans	Incomplete Genome Project	BamH1/EcoRI	GGGGGGGGATCCTCTGACGATTTTCTTGAACAGACCA	CCCCCCGAATTCTTACTCATTTAATTGAGGGTTGGATATGA	pFO4, pGEX	BL21	Soluble in pGEX
R-Zg3606	SUSD-like protein	155	Zobellia galactanivorans	Incomplete Genome Project	BamH1/EcoRI	GGGGGGGGATCCGAAGACACCGTATTGAACTTAGAAG	CCCCCCGAATTCTTAATACCCGGGATTTTGGGTTACGAC	pFO4, pGEX	BL21	Soluble in pGEX
R-Zg3604	Putative FAD dependent oxidoreductase	156	Zobellia galactanivorans	Incomplete Genome Project	BamH1/EcoRI	GGGGGGGGATCCATTTCAGAAGCATATAGTCCACAAAC	CCCCCCGAATTCTTAGTTATAAGCTGATATTTTAAATAGGGAA	pFO4, pGEX	BL21	no expression
R-Zg3604dom1	Putative FAD dependent oxidoreductase	157	Zobellia galactanivorans	Incomplete Genome Project	BamH1/EcoRI	GGGGGGGGATCCATTTCAGAAGCATATAGTCCACAAAC	CCCCCCGAATTCTTAGTTCAGGGCGATGCGGGGAATA	pFO4, pGEX	BL21	Soluble in pFO4
R-Zg3604dom2	Putative FAD dependent oxidoreductase	158	Zobellia galactanivorans	Incomplete Genome Project	BamH1/EcoRI	GGGGGGGGATCCGACACCGATGACTTGGTAGCAAAG	CCCCCCGAATTCTTAGTTATAAGCTGATATTTTAAATAGGGAA	pFO4, pGEX	BL21	Soluble in pGEX
R-Zg3593	3-carboxymuconate cyclase-like protein	159	Zobellia galactanivorans	Incomplete Genome Project	BamH1/EcoRI	GGGGGGGGATCCAAGAATAAATCTGAAAAAATGACCATGG	CCCCCCGAATTCTTATCTGAATTTAAGGCATACCGGTTGA	pFO4, pGEX	BL21	Soluble in pGEX and pFO4
R-Zg3642	Putative sulfatase	160	Zobellia galactanivorans	Incomplete Genome Project	BamH1/EcoRI	GGGGGGGGATCCCAAGAACGGCCCAATTTTATATTCAT	CCCCCCGAATTCTTATTTGGGTTCTATGAGTACATTTCTCT	pFO4, pGEX	BL21	Soluble in pGEX and pFO4
R-Zg4668	Hypothetical protein	161	Zobellia galactanivorans	Incomplete Genome Project	BamH1/EcoRI	GGGGGGGGATCCAGTGATGATTTTCTTAATGAGGAGCC	CCCCCCGAATTCTTACAGTGATGAATTTTGTGTCAAAACTC			no expression
R-Zg3643	Putative sulfatase	162	Zobellia galactanivorans	Incomplete Genome Project	BamH1/EcoRI	GGGGGGGGATCCCAAGAAAAAAAACCTAACATTATTGTCG	CCCCCCGAATTCTTATTTTCCTGTGGGGCCCATGGCT	pFO4, pGEX	BL21	Soluble in pGEX
R-Zg3644	Putative alpha-fucosidase GH29	163	Zobellia galactanivorans	Incomplete Genome Project	BamH1/EcoRI	GGGGGGGGATCCCAGCAAAAATTCAAACCCGAATGGG	CCCCCCGAATTCTTATTGATTGAATACTATTTTATAGACTAGTG	pFO4, pGEX	BL21	Soluble in pGEX
F-STC1A	Stanniocalcin 1 - calcium regulating hormone	164	Tetraodon nigroviridis	B3TNC4	BamHI/MfeI	GGGGGGGGATCCTTCGAGCTGCTGCCGGAGGAAG	CCCCCCCAATTGTTAGTTCTCCGCTCTGAACCCTTTCT	pFO4, pGEX	Origami	Soluble in pFO4
B-pab0418	Ribosome maturation protein SDO1 homolog	165	Pyrococcus abyssi	Q9V121	BamHI/MfeI	GGGGGGGGATCCCCTATTAGCGTTGATAAGGCTGTAA	CCCCCCCAATTGTTATAGCCCCTTCCTCTCGATGAGTT	pGEX	Rosetta	Glutathion affinity	Pulldown/MS
B-pab2423	Reverse gyrase. Modifies the topological state of DNA by introducing positive supercoils in an ATP-dependent process	166	Pyrococcus abyssi	Q9UZ86	BamHI/MfeI	GGGGGGGGATCCAAGGCGATCTATAGGGGAATGTGT	CCCCCCCAATTGTTAACTCCTAATGTACCTCTTTATCTCC			no expression
B-pab2423dom1	Reverse gyrase	167	Pyrococcus abyssi	Q9UZ86	BamHI/MfeI	GGGGGGGGATCCAAGGCGATCTATAGGGGAATGTGT	CCCCCCCAATTGTTAGTCTATCTCCCTAAGCACGCTTTC	pFO4	Rosetta	Ni2+ affinity	Pulldown/MS
B-pab2423dom2	Reverse gyrase	168	Pyrococcus abyssi	Q9UZ86	BamHI/MfeI	GGGGGGGGATCCAAGGTAAGGCTAGTAATTGAGGGC	CCCCCCCAATTGTTAACTCCTAATGTACCTCTTTATCTCC			no expression
B-pab0063	CCA-adding enzyme. Catalyzes the addition and repair of the essential 3'-terminal CCA sequence in tRNAs without using a nucleic acid template	169	Pyrococcus abyssi	Q9V2H1	BamHI/MfeI	GGGGGGGGATCCACCCTGAAAGAGGTCTTGGAAAGT	CCCCCCCAATTGTTACTTCACCCTAAACTTCTCTCTGGA	pFO4	Rosetta	Ni2+ affinity	Pulldown/MS
B-pEXT9a-1	Helicase	170	Archae plasmid	NA	BamHI/MfeI	GGGGGGGGATCCAGTGAGGCCCTACCGGTCACG	CCCCCCCAATTGTTAAAGCACCGGGAACGGGTGTTTTC	pFO4, pGEX	BL21/Rosetta	Soluble in pGEX and pFO4
B-pIRI42-1	Replicase	171	Archae plasmid	NA	BamHI/MfeI	GGGGGGGGATCCGTGAAGGAACAAGCCTTTGTTAACG	CCCCCCCAATTGTTAACCTTTTTTTTCTCCATGTTTTGCCT	pFO4, pGEX	BL21/Rosetta	Soluble in pGEX
R-Zg3572	Conserved lipoprotein	172	Zobellia galactanivorans	Incomplete Genome Project	BamHI/MfeI	GGGGGGGGATCCGACGATAACGAATATGAGGCGCC	CCCCCCCAATTGTTATGGCCTCTCTTCTTTTTCAATGATAG	pGEX	BL21	no expression
R-Zg3572dom1	Conserved lipoprotein	173	Zobellia galactanivorans	Incomplete Genome Project	BamHI/MfeI	GGGGGGGGATCCGACGATAACGAATATGAGGCGCC	CCCCCCCAATTGTTAGGAATAAGAAACTGTAATTACATCAGG	pGEX	BL21	Soluble in pGEX
R-Zg3572dom2	Conserved lipoprotein	174	Zobellia galactanivorans	Incomplete Genome Project	BamHI/MfeI	GGGGGGGGATCCGCCTTGCCATTTACCGATGAACC	CCCCCCCAATTGTTATGGCCTCTCTTCTTTTTCAATGATAG	pFO4, pGEX	BL21	Soluble in pGEX
R-Zg3601	Putative glycoside hydrolase GH2	175	Zobellia galactanivorans	Incomplete Genome Project	BamHI/MfeI	GGGGGGGGATCCTCACCTAAAAAAGCTGATACGGTTC	CCCCCCCAATTGTTACTCTATGAGTTGTTCTGTAGTGGAC	pFO4, pGEX	BL21	Soluble in pGEX and pFO4
R-Zg3598	Hypothetical protein	176	Zobellia galactanivorans	Incomplete Genome Project	BamHI/MfeI	GGGGGGGGATCCAAGAACGAAAAAAAGACCCTCTCGG	CCCCCCCAATTGTTAGGGGGCTATTTTTTCTATTTTCAAAG	pFO4, pGEX	BL21	Soluble in pGEX
R-Zg3641	Putative aldose 1-epimerase	177	Zobellia galactanivorans	Incomplete Genome Project	BamHI/MfeI	GGGGGGGGATCCGGCGTCAAAAGTGAAAAATGGGGT	CCCCCCCAATTGTTACTCTTCCACCCCAAAACGGAAGA	pFO4, pGEX	BL21	Soluble in pGEX and pFO4
B-TGFb	Transforming Growth Factor-beta	178	Crassostrea gigas	EF563990	BglII/EcoRI	GGGGGGAGATCTGGACCATTGTTCTCAGATGAAATGC	CCCCCCGAATTCTTAACATGAGCTGCACTCAAGAACTCG	pGEX	BL21	Glutathion affinity	functional and biochemical characterization
B-pav676	Hypothetical protein	179	Pyrococcus abyssi, Virus 1	ABN58498	BglII/EcoRI	GGGGGGAGATCTGTTTCGGCGGCGAGCACGTTAC	CCCCCCGAATTCTTAAGTCTGCATCACAACACGGACATA	pFO4, pGEX	Rosetta	no expression
B-pab0316	Hypothetical protein	180	Pyrococcus abyssi	Q9V1F2	BglII/EcoRI	GGGGGGAGATCTAAAAGAAAGAGGGCGATAATTCAGC	CCCCCCGAATTCTTACTCGGCGAAGGTTATTACCTTGAG	pFO4, pGEX	Rosetta	Ni2+ affinity	Pulldown/MS
B-pEXT16-2	Orc1Cdc6	181	Archae plasmid	NA	BglII/EcoRI	GGGGGGAGATCTGTAAAGTTCGATGAGATATTCAACAAA	CCCCCCGAATTCTTAAATTCCTCCGAGGACTTCAGACG	pFO4, pGEX	BL21/Rosetta	Soluble in pGEX
B-pAMT11-2	Resolvase	182	Archae plasmid	NC013177	BglII/EcoRI	GGGGGGAGATCTAGGGCCGTTGCATACGTGAGGG	CCCCCCGAATTCTTAGCGAGCTCTGACCTCTTCCCC			no expression
R-EsDEHSs	Haloacid dehalogenase-like	183	Ectocarpus siliculosus	Incomplete Genome Project	BglII/EcoRI	GGGGGGAGATCTGTGTTTCTGCTTTTAGTCCCGACG	CCCCCCGAATTCTTAGATGTCAATGGTAGGCAGCCAGT	pFO4, pGEX	BL21	Inclusion Bodies
R-LdIPO3	Vanadium dependant haloperoxidase	184	Laminaria digitata	NA	BglII/EcoRI	GGGGGGAGATCTAAATCTTTGCGACAAGAGCCCTCT	CCCCCCGAATTCTTAGCACAGGTCAGCTCCCATGAAC	pFO4, pGEX	BL21	Ni2+ affinity	functional and biochemical characterization
R-LdIPO4	Vanadium dependant haloperoxidase	185	Laminaria digitata	NA	BglII/EcoRI	GGGGGGAGATCTAAATCTTTGCGACAAGAGCCCTCT	CCCCCCGAATTCTTAGCACAGGTCAGCTCCCATGAAC	pFO4, pGEX	BL21	Inclusion Bodies
R-Zg3345	SUSD-like protein	186	Zobellia galactanivorans	Incomplete Genome Project	BglII/EcoRI	GGGGGGAGATCTTCCGACGATATATTGGATAAGGATC	CCCCCCGAATTCTTAGTAAAAAGCGTTCTGTACGAGTTTAG	pGEX	BL21	Soluble in pGEX
R-Zg3577	Putative sulfatase	187	Zobellia galactanivorans	Incomplete Genome Project	BglII/EcoRI	GGGGGGAGATCTAAGGAAGAGGAAAAAGTCGACCAAA	CCCCCCGAATTCTTATTTTTTTGAGGTTTTTAAAAATTCCAATC	pFO4	BL21	no expression
R-Zg3595	Putative sulfatase	188	Zobellia galactanivorans	Incomplete Genome Project	BglII/EcoRI	GGGGGGAGATCTCAAGAAAAGAAGCCCAACATCGTC	CCCCCCGAATTCTTACTCGGCTATGGCATATTGAAGCTT	pFO4, pGEX	BL21	Soluble in pGEX and pFO4
R-Zg3639dom3		189	Zobellia galactanivorans	Incomplete Genome Project	BglII/EcoRI	GGGGGGAGATCTAATATTCTAGGGGATGTAGGTATGTT	CCCCCCGAATTCTTAAGGTCTATTATCATCTACTTGAATGAT	pFO4, pGEX	BL21	Soluble in pGEX
R-DYRK1A	Cytokine dependant kinase	190	Homo sapiens	U52373	BglII/MfeI	GGGGGGAGATCTCATACAGGAGGAGAGACTTCAGC	CCCCCCCAATTGTTACGAGCTAGCTACAGGACTCTGTT	pFO4, pGEX	BL21	no expression
R-Zg3351	Hypothetical protein	191	Zobellia galactanivorans	Incomplete Genome Project	BglII/MfeI	GGGGGGAGATCTAAAACGAATTTTAAAGGTCAGCATTAC	CCCCCCCAATTGTTAGCCTTGGTAAACCACTGCGCCG	pFO4, pGEX	BL21	Soluble in pGEX and pFO4
R-Zg3600	Putative sulfatase	192	Zobellia galactanivorans	Incomplete Genome Project	BglII/MfeI	GGGGGGAGATCTCAAGACAGTACTAACGACCGTCC	CCCCCCCAATTGTTAATAGTCTTTCTTAACGAAAGGATGCT	pFO4, pGEX	BL21	Soluble in pGEX and pFO4
